# Supplementary material for: Nurse leaders’ perspective on heat-related challenges and work-organizational interventions in inpatient care settings in Germany: A qualitative descriptive study
Source: J Clim Chang Health. 2026 Apr 23;28:100655. doi: 10.1016/j.joclim.2026.100655 (PMC13127614; doi:10.1016/j.joclim.2026.100655)
Supplement: Supplementary file 4 — File 3_full data_enl [file mmc4.xlsx]

## Sheet: Article
Nurse leaders’ perspective on heat-related challenges and work-organizational interventions in inpatient care settings in Germany: A qualitative interview study
Authors: Maria Zinka*; Franziska Jungb; Steffi G. Riedel-Hellerb; Katharina Gabrielc

## Sheet: Codysystem_f
Main Category	Subcategory	Numbers of Codes whole study sample	Hospital	Long-term Care
Challenges		115	74	41
	yes	44	26	18
	no	4	4	0
	nursing staff	34	21	13
	patients	13	10	3
	management	4	2	2
	degree	9	7	2
	other	7	4	3
Infrastructural factors		26	13	13
	floor building	10	6	4
	windowsless	2	0	2
	age of building	5	3	2
	other	9	4	5
Interventions		134	58	76
technical		35	21	14
	Provision of lightweight blankets for patients	1	1	0
	Installation or use of air conditioning in staff rooms	5	4	1
	Use of fans, mobile cooling units (especially in staff rooms or critical areas)	12	6	6
	Daytime shading (ongoing improvements to shading conditions)	14	8	6
	Implementation of thermal-insulated windows	2	1	1
	Securing bed linens in windows for cooling purposes	1	1	0
Organizational		76	24	52
	Adherence to heat warnings and dissemination of relevant information	1	0	1
	Adherence to scheduled breaks	1	1
	Adjustment of medications	2	0	2
	Administration of intravenous fluids for surgical patients during waiting times	1	1	0
	Availability of ice (e.g., through a mobile cocktail cart)	9	4	5
	Avoidance of outdoor activities	1	0	1
	Creating airflow through cross-ventilation	1	1	0
	Development of formalized heat response protocols	2	0	2
	Increased breaks (preferably outdoors)	3	0	3
	Increased staffing for outdoor supervision	1	0	1
	Minimizing exposure to drafts	1	0	1
	Modification of meals	1	0	1
	Monitoring the health status of individuals	1	0	1
	Morning ventilation (requires additional time) and keeping windows closed during the day	3	1	2
	Nighttime ventilation and keeping windows closed during the day	8	3	5
	Outdoor stays in shaded areas	3	0	3
	Provision of beverages	25	11	14
	Provision of fresh fruit (e.g., watermelon)	2	0	2
	Reduction of activities for residents	1	0	1
	Reduction of task expectations; prioritization of hydration in caregiving	1	0	1
	Scheduled hydration rounds (requires additional time)	6	2	4
	Short breaks	1	0	1
	Work schedule adjustments (e.g., reduced consecutive working days)	1	0	1
Personal		23	13	10
	Cold foot baths	2	1	1
	Increased fluid intake (staff)	4	2	2
	Increased frequency of showers	1	1	0
	Frequent changes of clothing	1	1	0
	Lighter work clothing (adhering to hygiene requirements where necessary)	6	1	5
	Use of cooling packs in lab coat pockets	1	1	0
	Use of damp towels on the neck for cooling	4	3	1
	Staff training on heat-related health and safety measures	1	1
	Supervisory staff reminding team members to be mindful of heat exposure	1	1	0
	Education of patients about heat-related precautions by caregiving staff	1	1	0
	Seeking cooling opportunities at home	1		1
	other	2	1	1
Other: mentioning of topics	Ventilation options	19	11	8
	shading options	17	11	6
	air-conditioning	40	23	17
	mobile fans	11	6	5

## Sheet: long-term care
Dokumentname	Use of fans, mobile cooling units (especially in staff rooms or critical areas)	Installation or use of air conditioning in staff rooms	Adjustment of medications	Provision of beverages	Scheduled hydration rounds (requires additional time)	Increased staffing for outdoor supervision	Lighter work clothing (adhering to hygiene requirements where necessary)	Increased breaks (preferably outdoors)	Short breaks	Outdoor stays in shaded areas	Increased fluid intake (staff)	Seeking cooling opportunities at home	Morning ventilation (requires additional time) and keeping windows closed during the day	Nighttime ventilation and keeping windows closed during the day	Implementation of thermal-insulated windows	Daytime shading (ongoing improvements to shading conditions)	Minimizing exposure to drafts	Availability of ice (e.g., through a mobile cocktail cart)	Provision of fresh fruit (e.g., watermelon)	Cold foot baths	no adaption of work tasks or flow	Work schedule adjustments (e.g., reduced consecutive working days)	Development of formalized heat response protocols	Avoidance of outdoor activities	Modification of meals	Monitoring the health status of individuals	Reduction of task expectations; prioritization of hydration in caregiving	Adherence to heat warnings and dissemination of relevant information	Use of damp towels on the neck for cooling	Reduction of activities for residents
	6	3	2	14	4	1	5	3	1	3	2	1	2	5	1	6	1	5	2	1	1	1	2	1	1	1	1	1	1	1
	5	1	2	6	4	1	4	2	1	3	1	1	2	3	1	4	1	3	2	1	1	1	2	1	1	1	1	1	1	1
LP01PDL11	1		1	1	1	1
LP01WB0112							1
LP01WB0213	1							1		1			1		1
	2	0	1	1	1	1	1	1	0	1	0	0	1	0	1	0	0	0	0	0	0	0	0	0	0	0	0	0	0	0
	1	0	1	1	1	1	1	1	0	1	0	0	1	0	1	0	0	0	0	0	0	0	0	0	0	0	0	0	0	0
LP03PDL19	1	1						1						1		1
LP03WB0117		1	1	1				1		1				1
LP03WB0218		1		1												1	1	1	1	1
	1	3	1	2	0	0	0	2	0	1	0	0	0	2	0	2	1	1	1	1	0	0	0	0	0	0	0	0	0	0
	1	1	1	1	0	0	0	1	0	1	0	0	0	1	0	1	1	1	1	1	0	0	0	0	0	0	0	0	0	0
LP04HL27				1	1
LP04sPDL28				1										1							1
LP04WB0129	1			1																		1
	1	0	0	3	1	0	0	0	0	0	0	0	0	1	0	0	0	0	0	0	1	1	0	0	0	0	0	0	0	0
	1	0	0	1	1	0	0	0	0	0	0	0	0	1	0	0	0	0	0	0	1	1	0	0	0	0	0	0	0	0
EB01PÄL33	1			1												1							1
EB01WB0235							1				1	1
LP05PDL34				1	1				1		1								1					1	1	1
	1	0	0	2	1	0	1	0	1	0	2	1	0	0	0	1	0	0	1	0	0	0	1	1	1	1	0	0	0	0
	1	0	0	1	1	0	1	0	1	0	1	1	0	0	0	1	0	0	1	0	0	0	1	1	1	1	0	0	0	0
LP06WB0237				1														1
LP06WB0136				1			1							1		1		1									1	1
LP06HL32				1			1						1	1		1		1
	0	0	0	3	0	0	2	0	0	0	0	0	1	2	0	2	0	3	0	0	0	0	0	0	0	0	1	1	0	0
	0	0	0	1	0	0	1	0	0	0	0	0	1	1	0	1	0	1	0	0	0	0	0	0	0	0	1	1	0	0
LP07HL39				1														1
LP07PDL38				1			1									1							1
LP07WB40	1			1	1					1																			1	1
	1	0	0	3	1	0	1	0	0	1	0	0	0	0	0	1	0	1	0	0	0	0	1	0	0	0	0	0	1	1
	1	0	0	1	1	0	1	0	0	1	0	0	0	0	0	1	0	1	0	0	0	0	1	0	0	0	0	0	1	1

## Sheet: hospital
Dokumentname	Use of fans, mobile cooling units (especially in staff rooms or critical areas)	Installation or use of air conditioning in staff rooms	Adjustment of medications	Provision of beverages	Scheduled hydration rounds (requires additional time)	Increased staffing for outdoor supervision	Education of patients about heat-related precautions by caregiving staff	Lighter work clothing (adhering to hygiene requirements where necessary)	Increased breaks (preferably outdoors)	Adherence to scheduled breaks	Short breaks	Outdoor stays in shaded areas	Increased fluid intake (staff)	Seeking cooling opportunities at home	Administration of intravenous fluids for surgical patients during waiting times	Provision of lightweight blankets for patients	Morning ventilation (requires additional time) and keeping windows closed during the day	Nighttime ventilation and keeping windows closed during the day	Implementation of thermal-insulated windows	Daytime shading (ongoing improvements to shading conditions)	Securing bed linens in windows for cooling purposes	Creating airflow through cross-ventilation	Availability of ice (e.g., through a mobile cocktail cart)	Provision of fresh fruit (e.g., watermelon)	Cold foot baths	no adaption of work tasks or flow	Work schedule adjustments (e.g., reduced consecutive working days)	Development of formalized heat response protocols	Education of patients about heat-related precautions by caregiving staff	Modification of meals	Monitoring the health status of individuals	Reduction of task expectations; prioritization of hydration in caregiving	Adherence to heat warnings and dissemination of relevant information	Use of damp towels on the neck for cooling	Use of cooling packs in lab coat pockets	Increased frequency of showers	Frequent changes of clothing	Supervisory staff reminding team members to be mindful of heat exposure
	6	0	0	11	2	0	1	1	0	1	0	0	2	0	1	1	1	3	1	8	1	1	4	0	1	0	0	0	1	0	0	0	0	3	1	1	1	1
	6	0	0	10	2	0	1	1	0	1	0	0	2	0	1	1	1	2	1	5	1	1	3	0	1	0	0	0	1	0	0	0	0	2	1	1	1	1
KH09TL0106 - Kardiologie / COVID-19																		1		1
KH09TL0207 - intensiv
	0	0	0	0	0	0	0	0	0	0	0	0	0	0	0	0	0	1	0	1	0	0	0	0	0	0	0	0	0	0	0	0	0	0	0	0	0	0
	0	0	0	0	0	0	0	0	0	0	0	0	0	0	0	0	0	1	0	1	0	0	0	0	0	0	0	0	0	0	0	0	0	0	0	0	0	0
KH10BL+TL10 - Akutspsychiatrie
KH10PDL08				1
KH10TL0109 - COVID-19 / Neurologie	1
	1	0	0	1	0	0	0	0	0	0	0	0	0	0	0	0	0	0	0	0	0	0	0	0	0	0	0	0	0	0	0	0	0	0	0	0	0	0	0
	1	0	0	1	0	0	0	0	0	0	0	0	0	0	0	0	0	0	0	0	0	0	0	0	0	0	0	0	0	0	0	0	0	0	0	0	0	0	0
KH11TL0222 - intensiv																				1
KH11PD20
KH11TL0121 - COVID-19 / Pulmologie				1				1
	0	0	0	1	0	0	0	1	0	0	0	0	0	0	0	0	0	0	0	1	0	0	0	0	0	0	0	0	0	0	0	0	0	0	0	0	0	0
	0	0	0	1	0	0	0	1	0	0	0	0	0	0	0	0	0	0	0	1	0	0	0	0	0	0	0	0	0	0	0	0	0	0	0	0	0	0
KH12PD23	1			1														1		1									1
KH12PDL30													1																					1		1
KH12TL31 - intensiv				1														1		1
	1	0	0	2	0	0	0	0	0	0	0	0	1	0	0	0	0	2	0	2	0	0	0	0	0	0	0	0	1	0	0	0	0	1	0	1	0	0
	1	0	0	1	0	0	0	0	0	0	0	0	1	0	0	0	0	1	0	1	0	0	0	0	0	0	0	0	1	0	0	0	0	1	0	1	0	0
KH13PD24
KH13TL0125 - COVID-19
KH13TL0226 - 2 M COVID	1			1
	1	0	0	1	0	0	0	0	0	0	0	0	0	0	0	0	0	0	0	0	0	0	0	0	0	0	0	0	0	0	0	0	0	0	0	0	0	0
	1	0	0	1	0	0	0	0	0	0	0	0	0	0	0	0	0	0	0	0	0	0	0	0	0	0	0	0	0	0	0	0	0	0	0	0	0	0
KH14PDL15				1																			1
KH14BL0114 - interdisz. Abteilung	1																								1												1
KH14TL0216 - COVID-19 / innere Medizin
	1	0	0	1	0	0	0	0	0	0	0	0	0	0	0	0	0	0	0	0	0	0	1	0	1	0	0	0	0	0	0	0	0	0	0	0	1	0	0
	1	0	0	1	0	0	0	0	0	0	0	0	0	0	0	0	0	0	0	0	0	0	1	0	1	0	0	0	0	0	0	0	0	0	0	0	1	0	0
KH15TL0142_SV Augenheilkunde	1			1																1
KH15PD43 - Pflegedienstleitung operatives Department																			1				1
KH15PDL0141 - Bereichsleitung Onkologie / COVID-19 Normalstatio																							1											1
KH15PDL0244 - Bereichsleitung Palliativmedizin
KH15TL0245 - MKG-Chirurgie																				1		1												1	1
	1	0	0	1	0	0	0	0	0	0	0	0	0	0	0	0	0	0	1	2	0	1	2	0	0	0	0	0	0	0	0	0	0	2	1	0	0	0	0	0	0
	1	0	0	1	0	0	0	0	0	0	0	0	0	0	0	0	0	0	1	1	0	1	1	0	0	0	0	0	0	0	0	0	0	1	1	0	0	0	0	0	0
KH17PD47																				0
KH17TL0148 Covid-19 / Innere				1																	1
KH17TL0249 COVID-19-ITS
KH17TL0350 - TL Akutgeriatrie
KH17TL0451 - Leiterin Pflegepool				1																			1
	0	0	0	2	0	0	0	0	0	0	0	0	0	0	0	0	0	0	0	0	1	0	1	0	0	0	0	0	0	0	0	0	0	0	0	0	0	0	0	0
	0	0	0	2	0	0	0	0	0	0	0	0	0	0	0	0	0	0	0	0	1	0	1	0	0	0	0	0	0	0	0	0	0	0	0	0	0	0	0	0
KH18PDL52																				1
KH18TL53 - COVID-19 / Chirurgie				1	1					1			1		1	1	1			1																		1
	0	0	0	1	1	0	0	0	0	1	0	0	1	0	1	1	1	0	0	2	0	0	0	0	0	0	0	0	0	0	0	0	0	0	0	0	0	1	0	0	0
	0	0	0	1	1	0	0	0	0	1	0	0	1	0	1	1	1	0	0	1	0	0	0	0	0	0	0	0	0	0	0	0	0	0	0	0	0	1	0	0	0
KH16PD46	1			1	1		1

## Sheet: hospital2
Dokumentname	yes (1)/no (0)		yes (1) staff (M)	effects (M)	additional strain	yes (1) patients (P)	effects (P)	management	Temperature yes (1) / no (0)	degrees	air-conditioning yes (1)/ no (0)	no: reason	fans; other cooling devices	ventilation possible (yes=1)	ventilation	external factors	ef: additional information	floor	old building (yes = 1; no = 0 )	sunlight	direction	window	shading (yes = 1) /no = )	shading: issues	additional information
KH09TL0106 - Kardiologie / COVID-19	1	starkes Problem		starkes Schwitzen (durchnässt Kleidung)	Arbeiten in Isolationskleidung						0	keine Klimatisierung auf den Normalstationen (nur Intensivstation); heiße Zimmer, Gänge werden belüftet	belüftete Gänge	1	nächtliches Lüften; offene Zimmertüren								1	unklar
KH09TL0207 - intensiv	1							höheres Patient:innenaufkommen; Probleme, operierte Patientinnen auf nicht-klimatisierte Normalstation zu verlegen			1	aber, wenn Außentemperatur zu hoch, kann Klimaanlage Räume auch nicht mehr kühlen
KH10BL+TL10 - Akutspsychiatrie	1		1	erhöhtes Stresslevel und geminderte Toleranz; Belastung; geminderte Leistungsfähigkeit		1	gereizt		1	28				0	Fenster in Patientinnen- und Dienstzimmer nur 20cm öffnen, wegen Suizidgefahr auf psych. Station
KH10PDL08	1	jedes Jahr aufs Neue problematisch	1			1					0	altes Gebäude, hohe Kosten für Einbau einer Klimaanlage		0	Fenster in Patientinnen- und Dienstzimmer nur 20cm öffnen, wegen Suizidgefahr auf psych. Station				1
KH10TL0109 - COVID-19 / Neurologie	1	starkes Problem			Tragen von Schutzkleidung				1	34	0		Ventilatoren und Lüftungen werden zur Verfügung gestellt bei Bedarf	0	Fenster in Patientinnen- und Dienstzimmer nur 20cm öffnen, wegen Suizidgefahr auf psych. Station	1		Station unter dem Dach	1
																			1
KH11TL0222 - intensiv	1		1			1					1	Räume auf der Südseite werden zu heiß, Klimaanlage richtet wenig aus				1	bei Bau des Neubaus (vor 2005) Aufheizen des Gebäudes nicht bedacht (große Glasfronten, keine Außenbeschattung)				Südseite trotz Klimaanlage schwierig		1	nur Innenbeschattung
KH11PD20	1	unerträglich	1			1					0			0	kein Insektenschutz: Problem, nachts zu lüften, weil Insekten in Massen einströmen
KH11TL0121 - COVID-19 / Pulmologie	1		1		Arbeiten in Schutzkleidung
KH12PD23	1	starkes Problem	1	körperlich belastend	wenige Pausenmöglichkeiten, daher geringere Flüssigkeitzufuhr; Arbeiten in Schutzkleidung; Grenzen des Arbeitsschutzes						0		Anschaffung von Kühlgeräten, für kritische Bereiche	1	nächtliches Küften								1	Außenbeschattung (hilfreich)	nächtliches Lüften, morgendliches Fensterschließen und Außenverschattung (macht einen unterscheid, wenn sich Team Mühe gibt, ein paar Grad kühler),
KH12PDL30	0	Einfluss, aber bekannt, behindert daher nicht	0	mögen Wärme (laut Leitung)		1	vor allem für schwer Erkrankte und im Palliativbereich				0	außer in Funktionsräumen (Intensiv, OP)
KH12TL31 - intensiv	1	in nicht klimatisierten Bereichen	1								1	nur teilweise klimatisiert; z.B: IMC nicht; Klimaanlage funktioniert nicht immer richtig		1		1		höhere Stockwerke					1
KH13PD24	1	war schon immer so	1	körperlich anstrengend					1	39 Grad						1		höhere Stockwerke
KH13TL0125 - COVID-19	1				Arbeiten mit Schutzausrüstung
KH13TL0226 - 2 M COVID	1	schwierig		Schwitzen; körperlich anstrengend	Arbeiten mit Schutzausrüstung						0	nur teilweise	Bereitstellung kleiner oder großer Ventilator, aber nicht ausreichend;												gute Kommunikationkultur, indem Überlastung abgefedert wird ovn Kolleginnen
KH14PDL15	1	je nach baulicher Ausrichtung	1								0					1					1
KH14BL0114 - interdisz. Abteilung	1		1	erhöhter Durst, Schwitzen bei Mitarbeitenden; Unwohlsein; erhöhte Anstrengung		1					0		Ventilatoren			1		höhere Stockwerke
KH14TL0216 - COVID-19 / innere Medizin	1	stärkere Einfluss auf Patientinnen als auf Mitarbeitende	0			1	vor allem ältere, Patientinnen schwitzen									1		Station im Keller ist förderlich
KH15TL0142_SV Augenheilkunde	1		1	Konzentrationsfähigkeit lässt nach; erhöhte Anstrengung bei körperlicher Arbeit;							0		Ventilatoren in Arzt- und Pflegezimmer; aber keine Maßnahmen bei Patienten										1	Außenverschattung
KH15PD43 - Pflegedienstleitung operatives Department	1								1	40 Grad	0			1	nicht hilfreich										keine Möglichkit der Kurzarbeit
KH15PDL0141 - Bereichsleitung Onkologie / COVID-19 Normalstatio	1		1	Hitze beeinflusst das Denken und Abläufe; ab 10 Uhr wird man müder (schnelle Ermüdung)							0	hygienische Gründe		0	Lüften/Durchzug schwer möglich, führt zu Verspannungen bei den Mitarbeitenden										unerholsamer Schlaf; keine Erholung in der nicht-klimatisierten Privatwohnung; kurzfristiges Wissen einer Hitzeperiode (keine Möglichkeit Dienstpläne umzustellen)
KH15PDL0244 - Bereichsleitung Palliativmedizin	0	keine starke Rolle (Palliativmed.)
KH15TL0245 - MKG-Chirurgie	1	Arbeitspensum dennoch schaffbar	1	ermüdend, anstrengend;					1	bis zu 40 Grad	0			1	Durchzug wird hergestellt								1	Jalousien
KH17PD47	1	Problem, aber nicht Hauptfaktor; verzögerte Reaktion (Aktivitäten am Ende des Sommers, dann neues Thema relevant bis im nächsten Sommer wieder ähnliche Problemlage)	1	körperliche Mehrbelastung							0												0	Außenjalousien an ausgewählten Fenstern
KH17TL0148 Covid-19 / Innere	1								1	über 30 Grad										1			0	Bettdecken werden zur Verschattung genutzt
KH17TL0249 COVID-19-ITS	0	Klimaanlage vorhanden (ITS)									1	ITS
KH17TL0350 - TL Akutgeriatrie	1		1	erhöhte Arbeitsbelastung zu der bereits köprerlich anstrengenden Arbeit mit geriatrischen Patientinnen		1	genervt				0
KH17TL0451 - Leiterin Pflegepool	1	je nach baulicher Ausrichtung	1		Arbeiten in Schutzausrüstung	1	P leiden am meisten (v.a. alte Menschen; Deyhdration)				0	nur auf Intensivstation					Umbau, Aufrüstung ist eine Kostenfrage						0
KH18PDL52	1		1	Einfluss auf Arbeitsfähigkeit	Arbeiten in Schutzausrüstung						0												1	unklar; keine näheren Angaben
KH18TL53 - COVID-19 / Chirurgie	1		1			1	gefährlich für Patientinnen		1	bis zu 30 Grad	0	verboten		1	am Morgen								1	unklar; keine näheren Angaben
KH16PD46	1	abhängig von Stockwerk	1								0		Ventilatoren			1		in höheren Stockwerken, starke Belastung
Personen (ja)	27		19			10			7		4		6	6		8			3				8

## Sheet: long-term care2
Dokumentname	yes (1)/no (0)		yes (1) staff (M)	effects (M)	additional strain	yes (1) patients (P)	effects (P)	management	Temperature yes (1) / no (0)	degrees	air-conditioning yes (1)/ no (0)	no: reason	fans; other cooling devices	ventilation possible (yes=1)	ventilation	floor	old building (yes = 1; no = 0 )	window	shading (yes = 1) /no = )	shading: issues	additional information
LP01PDL11	1										0		Ventilatoren für Mitarbeitende nach Bedarf
LP01WB0112	1		1	Pausenloses, erhöhtes Schwitzen in der Arbeitskleidung							0			0	Probleme, Durchzug herzustellen, weil die Bewohnenden das unangenehm finden
LP01WB0213	1		1	schnelles Erreichen der Belastungsgrenze							0		Ventilatoren im Dienstzimmer	1	Stoßlüften, Probleme, Durchzug herzustellen, weil die Bewohnenden das unangenehm finden;
LP03PDL19	1	vor allem Flure	1	extremes Schwitzen	Arbeiten in Schutzkleidung; vor allem bei Arbeit im Bad (keine Fenster)	0	weniger belastet, weil anderes Wärmeempfinden				1	nur im Dienstzimmer	Ventilatoren und Lüfter in anderen Bereichen	1	nächtliches Lüften			keine Fenster im Bad, besonders belastend	1	keine Außenbeschattung
LP03WB0117	1										1	nur im Dienstzimmer		1	nächtliches Lüften	in höheren Stockwerken ist Belastung stärker
LP03WB0218	1										1	nicht überall		1	darauf achten, dass beim Lüften kein Durchzug entsteht				1	keine Außenbeschattung
LP04HL27	1		1	extremes Schwitzen	Arbeiten in Schutzkleidung						0	soll auch keine eingebaut werden
LP04sPDL28	1		1	schwitzen							0
LP04WB0129	1		1	schnelle Erschöpfbarkeit							0		möbile Lüfter
EB01PÄL33	1	vor allem Dienstzimmer	1										Einsatz von Ventilatoren						1	Außenverschattung
EB01WB0235	1		1			1					0
LP05PDL34	1		1	beschweren sich							0										Arbeit muss gemacht werden; Pflegeabläufe können nicht geändert werden, weil Bewohnende Konstanz brauchen
LP06WB0237	1	Mitarbeitende stärker belastet als Bewohnende (heiße Tage früh im Jahr)	1			1					0	keine Möglichkeit				höhere Stockwerke sind belasteter
LP06WB0136	1	sehr schlimm	1	klagen; Fallen aus wegen Erkältung durch Zugluft	Berufskleidung ist synthetisch und ungeeignet bei hohen Temperaturen			Probleme Medikamente zu lagern	1	30 Grad	0			1	nächtsliches Lüften	höhere Stockwerke sind belasteter			1	Außenbeschattung, Sonnensegel geht regelmäßg kaputt
LP06HL32	1		1	schwer aushaltbar							0	immenser Kostenfaktor		1	nächtliches, morgendliches Lüften; geschlossene Fenster tagsüber	höhere Stockwerke sind belasteter			1	Beschattungsanlage; Außenjalousien
LP07HL39	1										0
LP07PDL38	1							Probleme, Medikamente richtig zu lagern sehr heiße Räume			0	Nachrüstung unmöglich					1
LP07WB40	1		1	extremes Schwitzen					1	35 Grad	0		Ventilatoren im Dienstzimmer	0	keine Fenster in Dienstzimmern, kein Luftzug; kein Öffnen beider Türen, weil Brandschutztüren		1	keine Fenster im Dienstzimmer	1	Außenbeschattung an Bewohnenden Fenstern; Beschattung im Garten	gute Unterstützung in der gesamten Einrichtung
Personen (ja)	18		13			2			2		3			6			2		6

## Sheet: quant
	heat is a problem: yes (1)/no (0)	yes for (1) staff	yes for (1) patients	temperature yes (1) / no (0)	air conditioning yes(1)/ no (0)	fans, other cooling devices	ventilation possible yes (1)	external factors (yes 1/no 0)	old building (yes = 1; no = 0)	shading options (yes = 1) /no = 0)
long-term care (n = 18, N = 6)
heat issues are mentioned	18	13	3	2	17	5	8	4	2	6
heat issues are not mentioned	0	5	15	16	1	13	10	14	16	12
yes = per participant	18	13	2	2	3	6	6	4	2	6
No = per particpant	0	0	1	0	17	0	2	0	0	0
yes = in different organizations	18	6	2	2	1	5	3	2	1	4
no = in different organizations	0	0	1	0	6	0	2	0	0	0
hospital (n = 30, N = 10)
heat issues are mentioned	30	21	10	7	23	6	11	8	3	11
heat issues are not mentioned	0	9	20	23	7	24	19	22	27	19
yes = per participant	26	19	10	7	4	6	6	8	3	8
No = per particpant	4	2	0	0	20	0	5	0	0	3
yes = in different organizations	10	9	6	5	4	6	4	6	1	5
no = in different organizations	4	2	0	0	10	0	3	0	0	1

## Sheet: Table_Manuscript
Intervention	Hospital		Long-term care		TOP
Daytime shading	8	5	6	4	T
Use of fans, mobile cooling devices (especially in staff rooms or critical areas)	6	6	6	5	T
Air conditioning (in staff rooms, on unit)	4	4	1	1	T
Implementation of thermal-insulated windows	1	1	1	1	T
Provision of lightweight blankets for patients	1	1	0	0	T
Securing bed linens in windows for cooling purposes	1	1	0	0	T
Provision of beverages	11	10	14	6	O
Morning or nighttime ventilation and keeping windows closed during the day	4	3	7	4	O
Availability of ice cream (e.g., food truck, in long-term care also for residents)	4	3	5	3	O
Scheduled hydration rounds	2	2	4	4	O
Adherence to scheduled breaks	1	1	0	0	O
Administration of intravenous fluids for surgical patients during waiting times	1	1	0	0	O
Creating airflow through cross-ventilation	1	1	0	0	O
Increased work breaks (preferably outdoors)	0	0	3	2	O
Outdoor stays in shaded areas	0	0	3	3	O
Adjustment of medications	0	0	2	2	O
Development of formalized heat response protocols	0	0	2	1	O
Provision of fresh fruits (e.g., watermelon)	0	0	2	2	O
Adherence to heat warnings and dissemination of information	0	0	1	1	O
Avoidance of outdoor activities	0	0	1	1	O
Increased staffing for outdoor supervision	0	0	1	1	O
Minimizing exposure to drafts	0	0	1	1	O
Modification of meals	0	0	1	1	O
Monitoring the health status of residents	0	0	1	1	O
Reduction of activities for residents	0	0	1	1	O
Reduction of task expectations due to prioritization of hydration of residents	0	0	1	1	O
Short breaks	0	0	1	1	O
Work schedule adjustments (e.g., reduced consecutive working days)	0	0	1	1	O
On-body cooling (cooling packs in pockets, damp towels on the neck)	4	2	1	1	P
Increasing fluid intake	2	2	2	1	P
Lighter work clothing	1	1	5	4	P
Cold foot baths	1	1	1	1	P
Education of patients about heat-related precautions by staff	1	1	0	0	P
Frequent changes of clothing	1	1	0	0	P
Increasing frequency of showers	1	1	0	0	P
Staff training on heat-related health and safety measures	1	1	0	0	P
Supervisory staff reminding team members to be mindful of heat exposure	1	1	0	0	P
Seeking cooling opportunities at home	0	0	1	1	P
	58		76
